# Supplementary material for: Metabolic network capacity of Escherichia coli for Krebs cycle-dependent proline hydroxylation
Source: Microb Cell Fact. 2015 Jul 29;14:108. doi: 10.1186/s12934-015-0298-1 (PMC4517350; doi:10.1186/s12934-015-0298-1)
Supplement: Additional file 2. — Anabolic demands for biomass formation as a function of the growth rate. [file 12934_2015_298_MOESM2_ESM.xlsx]

## Sheet: Tabelle1
factor	metabolite
	GLC	G6P	PG6	P5P	F6P	T3P	E4P	S7P	PGA	PEP	PYR	AcCoA	OGA	FUM	MAL	OAA	ICT	NADPH	NADH	ATP	CO2	Acetate	Gluconate	O2
0.987004	0	0	0	144	0	-54	361	0	952.667	722	2550	428	1220	0	0	1218	0	9864	-1071	7087	-1940	0	0	0
1.17065	0	0	0	615	0	0	0	0	598.333	0	0	0	0	0	0	256	0	1135	-1333	6380	359	0	0	0
1	0	0	0	100	0	0	0	0	50	0	0	0	0	0	0	50	0	300	-200	1026	50	0	0	0
1	0	0	0	0	0	159	0	0	95	0	332	1557	0	0	0	102	0	3497	-198	1692	-562	0	0	0
1	0	54	0	25	17	17	0	0	25	25	0	249	0	0	0	0	0	499	-25	490	0	0	0	0
1	0	0	0	0	55	0	0	0	0	27	82	82	27	0	0	0	0	191	0	246	0	0	0	0
1	0	0.062	0	0	0	0	0	0	0	0	0	0	0	0	0	0	0	0	0	0.062	0	0	0	0
1	0	0	0	0	0	0	0	0	0	0	0	0	41	0	0	0	0	124	0	83	0	0	0	0
	0	0	0	142.129	0	-53.2982	356.308	0	940.285	712.617	2516.86	422.438	1204.14	0	0	1202.17	0	9735.8	-1057.08	6994.89	-1914.79	0	0	0
	0	0	0	719.95	0	0	0	0	700.439	0	0	0	0	0	0	299.686	0	1328.69	-1560.48	7468.75	420.263	0	0	0
	0	0	0	100	0	0	0	0	50	0	0	0	0	0	0	50	0	300	-200	1026	50	0	0	0
	0	0	0	0	0	159	0	0	95	0	332	1557	0	0	0	102	0	3497	-198	1692	-562	0	0	0
	0	54	0	25	17	17	0	0	25	25	0	249	0	0	0	0	0	499	-25	490	0	0	0	0
	0	0	0	0	55	0	0	0	0	27	82	82	27	0	0	0	0	191	0	246	0	0	0	0
	0	0.062	0	0	0	0	0	0	0	0	0	0	0	0	0	0	0	0	0	0.062	0	0	0	0
	0	0	0	0	0	0	0	0	0	0	0	0	41	0	0	0	0	124	0	83	0	0	0	0
	GLC	G6P	PG6	P5P	F6P	T3P	E4P	S7P	PGA	PEP	PYR	AcCoA	OGA	FUM	MAL	OAA	ICT	NADPH	NADH	ATP	CO2	Acetate	Gluconate	O2
	0	0.054062	0	0.987078	0.072	0.122702	0.356308	0	1.81072	0.764617	2.93086	2.31044	1.27214	0	0	1.65386	0	15.6755	-3.04056	18.0007	-2.00652	0	0	0
	mmol/gCDW		mu
ATP	18.0007		0.7
NADPH	15.6755
PYR	2.93086
ACCOA	2.31044
OAA	1.65386
3PG	1.81072
OGA	1.27214
PEP	0.764617
P5P	0.987078
E4P	0.356308
FG3P	0.122702
F6P	0.072
G6P	0.054062
NADH	-3.04056
CO2	-2.00652
